# Supplementary material for: It’s plain and simple: transparency is good for science and in the public interest
Source: Trials. 2013 Jul 12;14:215. doi: 10.1186/1745-6215-14-215 (PMC3735400; doi:10.1186/1745-6215-14-215)
Supplement: Additional file 1 — Lay summary pilot survey. [file 1745-6215-14-215-S1.xls]

## Sheet: Sheet1
Lay summary pilot survey
Q1. When in the research process do you or your research group usually produce a lay summary?
Answer Options	Response Percent	Response Count
When applying for ethics approval	75.0%	36
When applying for funding	54.2%	26
When applying for an ISRCTN	41.7%	20
When submitting a manuscript to a journal	12.5%	6
Comments		3
	answered question	48
	skipped question	4
Q2. Why do you produce lay summaries (select all that apply)?
Answer Options	Response Percent	Response Count
It is required by our research ethics and/or funding agency	72.9%	35
Because it might improve patient recruitment to my trial	47.9%	23
So we can apply for an ISRCTN	45.8%	22
To increase public awareness and understanding of my research	62.5%	30
To increase readership of my research papers	25.0%	12
Comments		0
	answered question	48
	skipped question	4
Q3. What guidelines or standards do you follow when producing a lay summary?
Answer Options	Response Percent	Response Count
National Institutes for Health Research (NIHR) guidelines	30.4%	14
ISRCTN guidelines	30.4%	14
Research funder’s guidelines	17.4%	8
Crystal Mark standard	4.3%	2
Our institution’s own guidelines	37.0%	17
None	23.9%	11
Comments		4
	answered question	46
	skipped question	6
Q4. Who usually writes your lay summaries?
Answer Options	Response Percent	Response Count
Professional writer or press officer	2.1%	1
A member of the research team	72.9%	35
Principle investigator	64.6%	31
Comments		3
	answered question	48
	skipped question	4
Q5. How do you evaluate the quality of your lay summary, once written?
Answer Options	Response Percent	Response Count
We test comprehension by non-experts	25.5%	12
We review within our research team	63.8%	30
We don’t evaluate our lay summaries	27.7%	13
Comments		1
	answered question	47
	skipped question	5
Q6. Lay summaries are difficult for my research group to produce effectively
Answer Options	Strongly disagree	Somewhat disagree	Neutral	Somewhat agree	Strongly agree	Rating Average	Response Count
	16	21	4	6	0	2	47
	0.340426	0.446809	0.0851064	0.12766	0	answered question	47
						skipped question	5
Q7. My research would benefit from a professionally written lay summary, which could be used for multiple purposes (e.g. patient information sheets, ethics approval, funding applications, ISRCTN applications)
Answer Options	Strongly disagree	Somewhat disagree	Neutral	Somewhat agree	Strongly agree	Rating Average	Response Count
	7	9	8	17	6	3.13	47
	0.148936	0.191489	0.170213	0.361702	0.12766	answered question	47
						skipped question	5
Q8. Research articles published in peer-reviewed medical journals would be improved by including a lay or non-expert summary
Answer Options	Strongly disagree	Somewhat disagree	Neutral	Somewhat agree	Strongly agree	Rating Average	Response Count
	5	6	8	14	14	3.55	47
	0.106383	0.12766	0.170213	0.297872	0.297872	answered question	47
						skipped question	5
Q9. How much do you believe a paid for, professionally written lay summary would cost?
Answer Options	Response Percent	Response Count
Up to £50 GBP per study	4.3%	2
Up to £100 GBP per study	12.8%	6
Up to £200 GBP per study	4.3%	2
I (we) wouldn't pay for a lay summary writing service	44.7%	21
I don’t know	34.0%	16
Comments		2
	answered question	47
	skipped question	5
Q10. What other suggestions do you have for improving the quality and efficiency of producing lay summaries?
Answer Options	Response Count
	8
answered question	8
skipped question	44
